# Supplementary material for: Numerical Study on the Variable-Temperature Drying and Rehydration of Shiitake
Source: Foods. 2024 Oct 23;13(21):3356. doi: 10.3390/foods13213356 (PMC11545107; doi:10.3390/foods13213356)
Supplement: Supplementary file 1 [file foods-13-03356-s001.zip]

Archive with 1 entries (1 files):
- foods-3259511-supplementary.pdf
